# Supplementary material for: Volatile metabolomics combined with rOAV and sensory evaluation reveals the aroma basis of black tea processed from the novel tea line ‘Jinlong No.1’ and its progenitor ‘Huangdan’
Source: Front Plant Sci. 2026 Apr 22;17:1803743. doi: 10.3389/fpls.2026.1803743 (PMC13143945; doi:10.3389/fpls.2026.1803743)
Supplement: Supplementary file 3 [file Table1.xlsx]

## Sheet: Sheet1
Aroma Attribute	JL1B	JL1S	HDB
Fruity **	8.4±0.89 a A	5.0±0.71 b B	5.8±1.3 b B
Green **	8.2±0.84 a AB	7.2±0.84 b B	9.0±0.35 a A
Sweet **	3.8±0.84 b B	9.0±0.61 a A	7.2±1.3 a A
Floral **	7.2±0.84 a A	2.2±0.84 b B	4.8±0.84 b B
Roasted aroma *	3.6±1.67 b B	7.2±1.48 a A	7.2±2.49 a A
Overall aroma **	8.2±0.84 a A	5.8±0.84 b B	4.4±1.14 b B
